# Supplementary material for: What drives and inhibits researchers to share and use open research data? A systematic literature review to analyze factors influencing open research data adoption
Source: PLoS One. 2020 Sep 18;15(9):e0239283. doi: 10.1371/journal.pone.0239283 (PMC7500699; doi:10.1371/journal.pone.0239283)
Supplement: S1 Data — (TXT) [file pone.0239283.s009.txt]

Underlying research data � The data underlying our study is openly available through the data repository of the 4TU.Center for Research Data: https://doi.org/10.4121/12820631.v1.
